# Supplementary material for: Cognitive Style and Frame Susceptibility in Decision-Making
Source: Front Psychol. 2018 Aug 10;9:1461. doi: 10.3389/fpsyg.2018.01461 (PMC6095985; doi:10.3389/fpsyg.2018.01461)
Supplement: DATA SHEET S1 — Data for Experiments 1 and 2. [file Data_Sheet_1.CSV]

Experiment	Frame	Order	Age	Sex	Choice	Preference_Chosen_Option	CRT	SNS	AOT	NFC	ZPT_R	ZPT_L	ZPTRminusZPTL	Frame_consistent_choice	Weighted_frame_consistent_choice	Frame_consistent_option_first	CRT1	CRT2	CRT3	CRT1_intuitive_response	CRT2_intuitive_response	CRT3_intuitive_response	CRT_intuitive_response
Experiment 1	Negative	Uncertain First	22	Male	Uncertain	5	0	3.75	3.714285714	5.055555556				yes	5	yes	intuitive	intuitive	intuitive	yes	yes	yes	3
Experiment 1	Negative	Certain First	27	Male	Uncertain	7	1	5.25	5.857142857	7.611111111				yes	7	no	intuitive	intuitive	correct	yes	yes	no	2
Experiment 1	Negative	Certain First	23	Male	Uncertain	5	0	4.875	5.428571429	6.777777778				yes	5	no	intuitive	intuitive	intuitive	yes	yes	yes	3
Experiment 1	Negative	Uncertain First	19	Male	Uncertain	5	3	2.375	4.857142857	5.055555556				yes	5	yes	correct	correct	correct	no	no	no	0
Experiment 1	Negative	Certain First	20	Male	Uncertain	4	2	4.5	6	5.944444444				yes	4	no	correct	intuitive	correct	no	yes	no	1
Experiment 1	Negative	Certain First	20	Male	Uncertain	5	3	5.75	6.428571429	5.722222222				yes	5	no	correct	correct	correct	no	no	no	0
Experiment 1	Negative	Uncertain First	21	Male	Certain	5	1	4.125	5	5.111111111				no	-5	yes	intuitive	incorrect	correct	yes	no	no	1
Experiment 1	Negative	Uncertain First	25	Male	Uncertain	5	1	4	6.428571429	3.666666667				yes	5	yes	intuitive	correct	incorrect	yes	no	no	1
Experiment 1	Negative	Uncertain First	21	Male	Uncertain	1	2	5.25	6.142857143	7.666666667				yes	1	yes	correct	intuitive	correct	no	yes	no	1
Experiment 1	Negative	Uncertain First	20	Male	Uncertain	4	3	5.25	6.142857143	5.777777778				yes	4	yes	correct	correct	correct	no	no	no	0
Experiment 1	Negative	Uncertain First	27	Male	Certain	4	3	4.125	4.714285714	5.611111111				no	-4	yes	correct	correct	correct	no	no	no	0
Experiment 1	Negative	Certain First	20	Male	Certain	5	1	2.75	4.857142857	5.666666667				no	-5	no	correct	intuitive	intuitive	no	yes	yes	2
Experiment 1	Negative	Uncertain First	35	Male	Certain	5	1	3.5	5.571428571	7				no	-5	yes	intuitive	intuitive	correct	yes	yes	no	2
Experiment 1	Negative	Certain First	19	Male	Uncertain	6	0	2	6	6.777777778				yes	6	no	intuitive	intuitive	incorrect	yes	yes	no	2
Experiment 1	Negative	Certain First	20	Male	Uncertain	6	0	3.375	4.714285714	4.611111111				yes	6	no	intuitive	intuitive	intuitive	yes	yes	yes	3
Experiment 1	Negative	Uncertain First	21	Male	Certain	5	0	5.125	4.285714286	5.5				no	-5	yes	intuitive	correct	intuitive	yes	no	yes	2
Experiment 1	Negative	Certain First	21	Male	Uncertain	4	0	2.125	4	5				yes	4	no	intuitive	intuitive	incorrect	yes	yes	no	2
Experiment 1	Negative	Certain First	21	Male	Uncertain	5	2	5.75	6.428571429	6.666666667				yes	5	no	intuitive	correct	correct	yes	no	no	1
Experiment 1	Negative	Certain First	23	Male	Uncertain	4	1	2.875	3.857142857	5				yes	4	no	correct	incorrect	incorrect	no	no	no	0
Experiment 1	Negative	Certain First	24	Male	Certain	5	0	4	4.285714286	6.055555556				no	-5	no	intuitive	intuitive	intuitive	yes	yes	yes	3
Experiment 1	Positive	Uncertain First	22	Male	Certain	7	1	2.875	4.857142857	4.388888889				yes	7	no	correct	incorrect	incorrect	no	no	no	0
Experiment 1	Positive	Certain First	21	Male	Certain	7	1	5.375	5.857142857	5.388888889				yes	7	yes	correct	intuitive	incorrect	no	yes	no	1
Experiment 1	Positive	Uncertain First	20	Male	Uncertain	4	2	4.25	3.571428571	5.111111111				no	-4	no	intuitive	correct	correct	yes	no	no	1
Experiment 1	Positive	Uncertain First	20	Male	Certain	5	0	4.125	4.571428571	4.833333333				yes	5	no	intuitive	intuitive	intuitive	yes	yes	yes	3
Experiment 1	Positive	Uncertain First	25	Male	Uncertain	5	1	5.125	4.142857143	5.333333333				no	-5	no	intuitive	correct	intuitive	yes	no	yes	2
Experiment 1	Positive	Certain First	21	Male	Uncertain	5	1	4.75	5.428571429	6.055555556				no	-5	yes	intuitive	correct	incorrect	yes	no	no	1
Experiment 1	Positive	Uncertain First	19	Male	Certain	6	1	4.875	4.285714286	3.555555556				yes	6	no	intuitive	intuitive	correct	yes	yes	no	2
Experiment 1	Positive	Certain First	20	Male	Certain	5	3	5.375	5.142857143	6.833333333				yes	5	yes	correct	correct	correct	no	no	no	0
Experiment 1	Positive	Certain First	21	Male	Certain	5	1	4.25	5.714285714	5.722222222				yes	5	yes	intuitive	incorrect	correct	yes	no	no	1
Experiment 1	Positive	Uncertain First	24	Male	Certain	7	0	3.5	5.285714286	5.777777778				yes	7	no	intuitive	intuitive	intuitive	yes	yes	yes	3
Experiment 1	Positive	Uncertain First	19	Male	Certain	7	0	5.375	4.571428571	5.5				yes	7	no	intuitive	intuitive	intuitive	yes	yes	yes	3
Experiment 1	Positive	Uncertain First	19	Male	Certain	4	2	4.5	4.571428571	7.222222222				yes	4	no	correct	intuitive	correct	no	yes	no	1
Experiment 1	Positive	Uncertain First	18	Male	Certain	5	3	4.5	6.285714286	6.444444444				yes	5	no	correct	correct	correct	no	no	no	0
Experiment 1	Positive	Certain First	19	Male	Certain	5	0	3.5	4.571428571	4.5				yes	5	yes	intuitive	incorrect	intuitive	yes	no	yes	2
Experiment 1	Positive	Certain First	19	Male	Certain	2	3	3.5	5.428571429	5.055555556				yes	2	yes	correct	correct	correct	no	no	no	0
Experiment 1	Positive	Certain First	21	Male	Certain	4	2	4.375	5.428571429	6.555555556				yes	4	yes	intuitive	correct	correct	yes	no	no	1
Experiment 1	Positive	Certain First	19	Male	Uncertain	5	3	4.875	6.285714286	7				no	-5	yes	correct	correct	correct	no	no	no	0
Experiment 1	Positive	Certain First	21	Male	Uncertain	5	0	4.25	3.142857143	5.444444444				no	-5	yes	intuitive	intuitive	intuitive	yes	yes	yes	3
Experiment 1	Positive	Uncertain First	26	Male	Uncertain	5	0	4.125	4.571428571	4.833333333				no	-5	no	intuitive	intuitive	intuitive	yes	yes	yes	3
Experiment 1	Positive	Certain First	19	Male	Certain	5	1	3.5	4.142857143	4.722222222				yes	5	yes	intuitive	intuitive	correct	yes	yes	no	2
Experiment 1	Positive	Uncertain First	20	Male	Certain	5	0	3.125	4.285714286	5.055555556				yes	5	no	intuitive	intuitive	intuitive	yes	yes	yes	3
Experiment 1	Positive	Uncertain First	20	Male	Certain	5	1	5.5	4.714285714	5.611111111				yes	5	no	intuitive	intuitive	correct	yes	yes	no	2
Experiment 1	Positive	Uncertain First	20	Male	Certain	3	3	5.75	6.142857143	7.444444444				yes	3	no	correct	correct	correct	no	no	no	0
Experiment 1	Positive	Certain First	21	Male	Uncertain	5	0	4.75	6.142857143	4.444444444				no	-5	yes	intuitive	intuitive	intuitive	yes	yes	yes	3
Experiment 1	Positive	Uncertain First	22	Male	Certain	4	0	4.375	4.714285714	5.833333333				yes	4	no	intuitive	intuitive	intuitive	yes	yes	yes	3
Experiment 1	Positive	Certain First	22	Male	Certain	3	1	4.125	5.714285714	6.611111111				yes	3	yes	intuitive	correct	intuitive	yes	no	yes	2
Experiment 1	Positive	Certain First	22	Male	Certain	6	2	4.875	5.142857143	5.055555556				yes	6	yes	intuitive	correct	correct	yes	no	no	1
Experiment 1	Positive	Uncertain First	24	Male	Certain	5	0	2.5	5.142857143	5				yes	5	no	intuitive	intuitive	intuitive	yes	yes	yes	3
Experiment 1	Positive	Uncertain First	25	Male	Uncertain	5	3	3.875	5.428571429	5.777777778				no	-5	no	correct	correct	correct	no	no	no	0
Experiment 1	Negative	Certain First	26	Female	Uncertain	7	0	4.625	5	6.333333333				yes	7	no	intuitive	intuitive	intuitive	yes	yes	yes	3
Experiment 1	Negative	Certain First	19	Female	Certain	5	0	3.25	4.428571429	5.111111111				no	-5	no	intuitive	incorrect	intuitive	yes	no	yes	2
Experiment 1	Negative	Certain First	21	Female	Uncertain	4	1	4.25	5.142857143	5.111111111				yes	4	no	intuitive	correct	incorrect	yes	no	no	1
Experiment 1	Negative	Uncertain First	20	Female	Certain	5	0	4.875	5.428571429	5.222222222				no	-5	yes	intuitive	intuitive	incorrect	yes	yes	no	2
Experiment 1	Negative	Uncertain First	21	Female	Uncertain	4	0	4.5	4.571428571	4.944444444				yes	4	yes	intuitive	intuitive	intuitive	yes	yes	yes	3
Experiment 1	Negative	Uncertain First	20	Female	Certain	4	0	4.375	3.857142857	4.722222222				no	-4	yes	intuitive	intuitive	intuitive	yes	yes	yes	3
Experiment 1	Negative	Uncertain First	22	Female	Uncertain	5	2	5.375	5.142857143	5.833333333				yes	5	yes	correct	correct	intuitive	no	no	yes	1
Experiment 1	Negative	Certain First	23	Female	Uncertain	5	0	3.625	4.714285714	5.555555556				yes	5	no	intuitive	intuitive	intuitive	yes	yes	yes	3
Experiment 1	Negative	Certain First	22	Female	Uncertain	6	0	5	6.428571429	6.277777778				yes	6	no	intuitive	incorrect	intuitive	yes	no	yes	2
Experiment 1	Negative	Certain First	22	Female	Certain	5	1	3.25	3.285714286	5.222222222				no	-5	no	correct	incorrect	intuitive	no	no	yes	1
Experiment 1	Negative	Certain First	20	Female	Uncertain	4	0	1.625	3.428571429	3.111111111				yes	4	no	intuitive	intuitive	intuitive	yes	yes	yes	3
Experiment 1	Negative	Certain First	18	Female	Certain	5	2	4.25	6.142857143	7.166666667				no	-5	no	intuitive	correct	correct	yes	no	no	1
Experiment 1	Negative	Certain First	22	Female	Certain	6	0	4.125	3.285714286	5.111111111				no	-6	no	intuitive	intuitive	intuitive	yes	yes	yes	3
Experiment 1	Negative	Uncertain First	20	Female	Certain	4	0	3.625	3.857142857	4.611111111				no	-4	yes	intuitive	incorrect	incorrect	yes	no	no	1
Experiment 1	Negative	Uncertain First	24	Female	Certain	5	0	4	5.428571429	6.611111111				no	-5	yes	intuitive	intuitive	intuitive	yes	yes	yes	3
Experiment 1	Negative	Uncertain First	19	Female	Uncertain	5	0	4.5	5	3.555555556				yes	5	yes	intuitive	intuitive	intuitive	yes	yes	yes	3
Experiment 1	Negative	Certain First	43	Female	Certain	5	0	4.25	6.142857143	6.222222222				no	-5	no	intuitive	intuitive	incorrect	yes	yes	no	2
Experiment 1	Negative	Uncertain First	18	Female	Certain	5	0	3.75	4.571428571	4.388888889				no	-5	yes	intuitive	intuitive	incorrect	yes	yes	no	2
Experiment 1	Negative	Uncertain First	26	Female	Uncertain	5	1	4	4.142857143	5.666666667				yes	5	yes	correct	incorrect	incorrect	no	no	no	0
Experiment 1	Negative	Certain First	20	Female	Certain	5	0	3.625	6.142857143	6.111111111				no	-5	no	intuitive	incorrect	intuitive	yes	no	yes	2
Experiment 1	Negative	Certain First	18	Female	Certain	5	0	4	4.714285714	6.444444444				no	-5	no	intuitive	intuitive	intuitive	yes	yes	yes	3
Experiment 1	Negative	Uncertain First	19	Female	Uncertain	3	0	3.25	4	4.111111111				yes	3	yes	intuitive	intuitive	incorrect	yes	yes	no	2
Experiment 1	Negative	Uncertain First	23	Female	Uncertain	5	0	4.125	5.142857143	7.166666667				yes	5	yes	intuitive	intuitive	intuitive	yes	yes	yes	3
Experiment 1	Negative	Uncertain First	19	Female	Uncertain	4	1	2.375	4.285714286	5.5				yes	4	yes	intuitive	intuitive	correct	yes	yes	no	2
Experiment 1	Negative	Uncertain First	19	Female	Certain	4	0	2.75	4.428571429	5				no	-4	yes	intuitive	intuitive	intuitive	yes	yes	yes	3
Experiment 1	Negative	Certain First	18	Female	Certain	5	0	2.25	4.857142857	4.222222222				no	-5	no	intuitive	incorrect	intuitive	yes	no	yes	2
Experiment 1	Negative	Certain First	18	Female	Certain	6	0	5.25	5.142857143	5.722222222				no	-6	no	intuitive	intuitive	intuitive	yes	yes	yes	3
Experiment 1	Negative	Certain First	19	Female	Certain	5	0	5.125	4.285714286	4.722222222				no	-5	no	intuitive	intuitive	intuitive	yes	yes	yes	3
Experiment 1	Negative	Uncertain First	19	Female	Certain	3	0	3.75	4.714285714	5.277777778				no	-3	yes	intuitive	intuitive	intuitive	yes	yes	yes	3
Experiment 1	Negative	Certain First	22	Female	Certain	3	0	2.5	5.714285714	4.944444444				no	-3	no	intuitive	intuitive	intuitive	yes	yes	yes	3
Experiment 1	Negative	Certain First	22	Female	Certain	4	0	3.5	3.428571429	5.333333333				no	-4	no	intuitive	intuitive	intuitive	yes	yes	yes	3
Experiment 1	Negative	Uncertain First	19	Female	Uncertain	5	0	3.25	4.857142857	5.888888889				yes	5	yes	intuitive	intuitive	intuitive	yes	yes	yes	3
Experiment 1	Negative	Certain First	22	Female	Uncertain	5	1	4.625	5.142857143	6.555555556				yes	5	no	correct	intuitive	intuitive	no	yes	yes	2
Experiment 1	Negative	Certain First	23	Female	Certain	7	0	4	3.571428571	4.833333333				no	-7	no	intuitive	intuitive	intuitive	yes	yes	yes	3
Experiment 1	Negative	Certain First	26	Female	Certain	4	1	4.375	5	6.666666667				no	-4	no	intuitive	intuitive	correct	yes	yes	no	2
Experiment 1	Negative	Uncertain First	30	Female	Uncertain	7	0	4.625	3.714285714	5				yes	7	yes	incorrect	incorrect	incorrect	no	no	no	0
Experiment 1	Negative	Certain First	18	Female	Uncertain	3	1	3.375	5	5.111111111				yes	3	no	intuitive	intuitive	correct	yes	yes	no	2
Experiment 1	Negative	Uncertain First	18	Female	Uncertain	6	1	5.5	5.571428571	5.777777778				yes	6	yes	intuitive	intuitive	correct	yes	yes	no	2
Experiment 1	Negative	Certain First	18	Female	Certain	5	0	4.125	4.428571429	5.277777778				no	-5	no	intuitive	intuitive	intuitive	yes	yes	yes	3
Experiment 1	Negative	Uncertain First	18	Female	Certain	6	0	2.5	4.571428571	4.166666667				no	-6	yes	intuitive	intuitive	intuitive	yes	yes	yes	3
Experiment 1	Negative	Certain First	18	Female	Certain	4	1	1.75	4	5.5				no	-4	no	correct	intuitive	intuitive	no	yes	yes	2
Experiment 1	Negative	Certain First	18	Female	Certain	7	0	4	6.142857143	4.277777778				no	-7	no	intuitive	intuitive	incorrect	yes	yes	no	2
Experiment 1	Negative	Uncertain First	19	Female	Certain	4	0	4.625	5	5.333333333				no	-4	yes	intuitive	intuitive	intuitive	yes	yes	yes	3
Experiment 1	Negative	Certain First	19	Female	Uncertain	4	0	4	5.571428571	6				yes	4	no	intuitive	intuitive	intuitive	yes	yes	yes	3
Experiment 1	Negative	Uncertain First	19	Female	Uncertain	4	0	3.75	6	5.444444444				yes	4	yes	intuitive	incorrect	intuitive	yes	no	yes	2
Experiment 1	Negative	Certain First	19	Female	Certain	5	0	3.875	3.714285714	5.611111111				no	-5	no	intuitive	intuitive	intuitive	yes	yes	yes	3
Experiment 1	Negative	Uncertain First	19	Female	Certain	5	0	4.375	5	6.277777778				no	-5	yes	intuitive	intuitive	intuitive	yes	yes	yes	3
Experiment 1	Negative	Uncertain First	19	Female	Certain	6	0	2.75	5.857142857	4.444444444				no	-6	yes	intuitive	incorrect	intuitive	yes	no	yes	2
Experiment 1	Negative	Uncertain First	19	Female	Certain	5	0	3	2.571428571	4.222222222				no	-5	yes	intuitive	intuitive	intuitive	yes	yes	yes	3
Experiment 1	Negative	Uncertain First	19	Female	Uncertain	5	0	3.25	5	5.722222222				yes	5	yes	intuitive	intuitive	intuitive	yes	yes	yes	3
Experiment 1	Negative	Uncertain First	20	Female	Uncertain	5	1	5.25	4.142857143	6.722222222				yes	5	yes	correct	intuitive	incorrect	no	yes	no	1
Experiment 1	Negative	Uncertain First	20	Female	Certain	4	0	3.875	5	5.222222222				no	-4	yes	intuitive	intuitive	intuitive	yes	yes	yes	3
Experiment 1	Negative	Certain First	21	Female	Certain	4	0	3.75	4.571428571	5.5				no	-4	no	intuitive	intuitive	intuitive	yes	yes	yes	3
Experiment 1	Negative	Uncertain First	21	Female	Uncertain	2	2	3.25	4.857142857	6.111111111				yes	2	yes	correct	intuitive	correct	no	yes	no	1
Experiment 1	Negative	Certain First	21	Female	Certain	7	0	5.25	5	5.277777778				no	-7	no	intuitive	intuitive	intuitive	yes	yes	yes	3
Experiment 1	Negative	Certain First	21	Female	Certain	5	0	3.125	4	5				no	-5	no	intuitive	correct	incorrect	yes	no	no	1
Experiment 1	Negative	Uncertain First	21	Female	Certain	5	0	4.125	5.142857143	4.388888889				no	-5	yes	intuitive	intuitive	intuitive	yes	yes	yes	3
Experiment 1	Negative	Certain First	21	Female	Uncertain	5	3	4.625	4.714285714	5.055555556				yes	5	no	correct	correct	correct	no	no	no	0
Experiment 1	Negative	Certain First	22	Female	Certain	5	0	3.25	4.857142857	4.833333333				no	-5	no	intuitive	intuitive	intuitive	yes	yes	yes	3
Experiment 1	Negative	Uncertain First	22	Female	Certain	6	0	4.5	4.714285714	5.722222222				no	-6	yes	intuitive	incorrect	intuitive	yes	no	yes	2
Experiment 1	Negative	Uncertain First	23	Female	Uncertain	5	0	3.875	4.714285714	6.388888889				yes	5	yes	intuitive	intuitive	intuitive	yes	yes	yes	3
Experiment 1	Negative	Uncertain First	23	Female	Uncertain	5	0	3.125	3.571428571	4.944444444				yes	5	yes	intuitive	intuitive	intuitive	yes	yes	yes	3
Experiment 1	Negative	Certain First	23	Female	Certain	4	0	3.125	6	4.611111111				no	-4	no	intuitive	intuitive	intuitive	yes	yes	yes	3
Experiment 1	Negative	Uncertain First	23	Female	Uncertain	5	0	4.75	5.142857143	6.222222222				yes	5	yes	intuitive	intuitive	intuitive	yes	yes	yes	3
Experiment 1	Negative	Certain First	23	Female	Uncertain	6	0	4.5	5.857142857	6.944444444				yes	6	no	intuitive	incorrect	intuitive	yes	no	yes	2
Experiment 1	Negative	Uncertain First	24	Female	Uncertain	5	0	4	5.857142857	7.166666667				yes	5	yes	intuitive	intuitive	intuitive	yes	yes	yes	3
Experiment 1	Negative	Uncertain First	24	Female	Uncertain	3	0	2.5	4.857142857	4.222222222				yes	3	yes	intuitive	incorrect	intuitive	yes	no	yes	2
Experiment 1	Negative	Certain First	24	Female	Certain	4	0	5.5	4.142857143	8				no	-4	no	intuitive	intuitive	intuitive	yes	yes	yes	3
Experiment 1	Negative	Certain First	26	Female	Uncertain	6	0	2.625	4.142857143	5.055555556				yes	6	no	intuitive	intuitive	intuitive	yes	yes	yes	3
Experiment 1	Negative	Certain First	27	Female	Certain	4	0	2.875	4.285714286	5.5				no	-4	no	intuitive	intuitive	intuitive	yes	yes	yes	3
Experiment 1	Negative	Certain First	30	Female	Certain	5	0	4.125	5.714285714	7.888888889				no	-5	no	intuitive	intuitive	incorrect	yes	yes	no	2
Experiment 1	Negative	Uncertain First	30	Female	Uncertain	5	2	5.375	6.571428571	6.666666667				yes	5	yes	correct	intuitive	correct	no	yes	no	1
Experiment 1	Positive	Certain First	19	Female	Uncertain	4	0	4.5	4.857142857	5.055555556				no	-4	yes	intuitive	incorrect	intuitive	yes	no	yes	2
Experiment 1	Positive	Certain First	21	Female	Uncertain	5	3	4.75	4.571428571	6.444444444				no	-5	yes	correct	correct	correct	no	no	no	0
Experiment 1	Positive	Uncertain First	21	Female	Certain	4	3	3.25	4.142857143	5.5				yes	4	no	correct	correct	correct	no	no	no	0
Experiment 1	Positive	Uncertain First	21	Female	Certain	5	3	4.375	5.142857143	5.666666667				yes	5	no	correct	correct	correct	no	no	no	0
Experiment 1	Positive	Certain First	21	Female	Certain	7	0	3.875	4.714285714	5.222222222				yes	7	yes	intuitive	intuitive	intuitive	yes	yes	yes	3
Experiment 1	Positive	Certain First	22	Female	Certain	6	2	3.125	4.428571429	5.5				yes	6	yes	incorrect	correct	correct	no	no	no	0
Experiment 1	Positive	Certain First	18	Female	Certain	5	0	4.625	4.857142857	4.888888889				yes	5	yes	intuitive	intuitive	intuitive	yes	yes	yes	3
Experiment 1	Positive	Certain First	20	Female	Uncertain	5	0	3.375	4	5				no	-5	yes	intuitive	intuitive	intuitive	yes	yes	yes	3
Experiment 1	Positive	Certain First	20	Female	Certain	2	0	3.625	3.857142857	5.333333333				yes	2	yes	intuitive	intuitive	intuitive	yes	yes	yes	3
Experiment 1	Positive	Certain First	20	Female	Certain	4	0	4.5	5.285714286	5.666666667				yes	4	yes	intuitive	intuitive	intuitive	yes	yes	yes	3
Experiment 1	Positive	Uncertain First	20	Female	Uncertain	5	3	4.375	5.285714286	3.666666667				no	-5	no	correct	correct	correct	no	no	no	0
Experiment 1	Positive	Uncertain First	30	Female	Uncertain	6	0	3.375	5.142857143	6.166666667				no	-6	no	intuitive	intuitive	intuitive	yes	yes	yes	3
Experiment 1	Positive	Certain First	19	Female	Certain	3	0	2.25	4	4.666666667				yes	3	yes	intuitive	intuitive	intuitive	yes	yes	yes	3
Experiment 1	Positive	Certain First	20	Female	Certain	4	0	3.5	4.857142857	4.777777778				yes	4	yes	intuitive	intuitive	intuitive	yes	yes	yes	3
Experiment 1	Positive	Uncertain First	21	Female	Uncertain	3	0	3.5	3.428571429	4.833333333				no	-3	no	intuitive	incorrect	intuitive	yes	no	yes	2
Experiment 1	Positive	Certain First	21	Female	Uncertain	5	0	5	4.428571429	7.555555556				no	-5	yes	intuitive	intuitive	intuitive	yes	yes	yes	3
Experiment 1	Positive	Uncertain First	23	Female	Uncertain	6	0	4.625	3.714285714	5.666666667				no	-6	no	intuitive	intuitive	intuitive	yes	yes	yes	3
Experiment 1	Positive	Certain First	28	Female	Certain	4	0	4.875	5.714285714	5.777777778				yes	4	yes	intuitive	intuitive	intuitive	yes	yes	yes	3
Experiment 1	Positive	Certain First	21	Female	Certain	4	2	3.875	5.142857143	4.777777778				yes	4	yes	intuitive	correct	correct	yes	no	no	1
Experiment 1	Positive	Uncertain First	23	Female	Certain	4	1	4.75	3.571428571	6.166666667				yes	4	no	intuitive	incorrect	correct	yes	no	no	1
Experiment 1	Positive	Certain First	23	Female	Certain	1	1	5.125	4.428571429	6.388888889				yes	1	yes	intuitive	correct	intuitive	yes	no	yes	2
Experiment 1	Positive	Certain First	18	Female	Certain	5	0	5	4.714285714	5.833333333				yes	5	yes	intuitive	intuitive	intuitive	yes	yes	yes	3
Experiment 1	Positive	Certain First	22	Female	Certain	5	0	2.5	5.285714286	7				yes	5	yes	intuitive	intuitive	intuitive	yes	yes	yes	3
Experiment 1	Positive	Certain First	22	Female	Uncertain	6	1	5.375	4.714285714	6.888888889				no	-6	yes	intuitive	intuitive	correct	yes	yes	no	2
Experiment 1	Positive	Uncertain First	33	Female	Certain	2	2	4	5.714285714	7.222222222				yes	2	no	intuitive	correct	correct	yes	no	no	1
Experiment 1	Positive	Uncertain First	21	Female	Certain	5	0	5.125	4.285714286	7.055555556				yes	5	no	intuitive	intuitive	intuitive	yes	yes	yes	3
Experiment 1	Positive	Certain First	18	Female	Certain	4	2	4.375	4.428571429	4.888888889				yes	4	yes	intuitive	correct	correct	yes	no	no	1
Experiment 1	Positive	Uncertain First	20	Female	Certain	4	2	3.875	4.857142857	7.166666667				yes	4	no	intuitive	correct	correct	yes	no	no	1
Experiment 1	Positive	Uncertain First	50	Female	Certain	7	0	2.25	5	5.944444444				yes	7	no	intuitive	intuitive	intuitive	yes	yes	yes	3
Experiment 1	Positive	Certain First	19	Female	Certain	4	1	3.75	3.714285714	5.055555556				yes	4	yes	correct	intuitive	intuitive	no	yes	yes	2
Experiment 1	Positive	Uncertain First	20	Female	Certain	5	1	4.625	5.571428571	6				yes	5	no	intuitive	intuitive	correct	yes	yes	no	2
Experiment 1	Positive	Uncertain First	23	Female	Certain	5	2	4.125	5.571428571	7.111111111				yes	5	no	correct	incorrect	correct	no	no	no	0
Experiment 1	Positive	Certain First	18	Female	Certain	4	0	2.75	4.857142857	4.833333333				yes	4	yes	intuitive	incorrect	incorrect	yes	no	no	1
Experiment 1	Positive	Certain First	18	Female	Certain	5	0	2.75	5.571428571	5.444444444				yes	5	yes	intuitive	intuitive	intuitive	yes	yes	yes	3
Experiment 1	Positive	Uncertain First	18	Female	Certain	3	0	2.75	4.571428571	4.166666667				yes	3	no	intuitive	intuitive	intuitive	yes	yes	yes	3
Experiment 1	Positive	Uncertain First	18	Female	Certain	4	1	2.5	5.142857143	5.555555556				yes	4	no	intuitive	correct	intuitive	yes	no	yes	2
Experiment 1	Positive	Certain First	18	Female	Certain	6	0	3.125	5.142857143	5.388888889				yes	6	yes	intuitive	incorrect	intuitive	yes	no	yes	2
Experiment 1	Positive	Certain First	18	Female	Certain	4	0	2.5	5.428571429	5.277777778				yes	4	yes	intuitive	intuitive	intuitive	yes	yes	yes	3
Experiment 1	Positive	Uncertain First	19	Female	Certain	4	2	4.625	4.285714286	5.222222222				yes	4	no	correct	incorrect	correct	no	no	no	0
Experiment 1	Positive	Certain First	19	Female	Uncertain	4	0	4.5	4.285714286	4.5				no	-4	yes	intuitive	intuitive	intuitive	yes	yes	yes	3
Experiment 1	Positive	Certain First	19	Female	Certain	5	0	3.75	4.571428571	5.555555556				yes	5	yes	intuitive	intuitive	intuitive	yes	yes	yes	3
Experiment 1	Positive	Uncertain First	19	Female	Certain	6	0	5.625	2.857142857	6.5				yes	6	no	intuitive	intuitive	intuitive	yes	yes	yes	3
Experiment 1	Positive	Uncertain First	19	Female	Certain	4	3	3.875	4	5				yes	4	no	correct	correct	correct	no	no	no	0
Experiment 1	Positive	Uncertain First	19	Female	Uncertain	5	0	5.125	5.571428571	5.111111111				no	-5	no	intuitive	intuitive	intuitive	yes	yes	yes	3
Experiment 1	Positive	Certain First	19	Female	Certain	4	0	3.25	5.285714286	7.166666667				yes	4	yes	intuitive	intuitive	intuitive	yes	yes	yes	3
Experiment 1	Positive	Uncertain First	20	Female	Uncertain	5	0	4.375	4.142857143	5				no	-5	no	intuitive	intuitive	intuitive	yes	yes	yes	3
Experiment 1	Positive	Uncertain First	20	Female	Certain	6	0	3.25	4.285714286	6.666666667				yes	6	no	intuitive	intuitive	intuitive	yes	yes	yes	3
Experiment 1	Positive	Uncertain First	20	Female	Certain	4	0	3.25	6	3.444444444				yes	4	no	intuitive	intuitive	incorrect	yes	yes	no	2
Experiment 1	Positive	Certain First	20	Female	Certain	4	0	2.625	3.857142857	4				yes	4	yes	intuitive	intuitive	intuitive	yes	yes	yes	3
Experiment 1	Positive	Certain First	20	Female	Certain	5	0	3	5.142857143	5.222222222				yes	5	yes	intuitive	incorrect	intuitive	yes	no	yes	2
Experiment 1	Positive	Certain First	20	Female	Certain	5	2	5.75	5.285714286	6.277777778				yes	5	yes	correct	incorrect	correct	no	no	no	0
Experiment 1	Positive	Certain First	20	Female	Certain	6	0	3.375	4	5.444444444				yes	6	yes	intuitive	intuitive	intuitive	yes	yes	yes	3
Experiment 1	Positive	Uncertain First	20	Female	Certain	7	1	2.75	5.285714286	4.388888889				yes	7	no	intuitive	correct	intuitive	yes	no	yes	2
Experiment 1	Positive	Certain First	20	Female	Certain	4	0	3.5	4.857142857	5.444444444				yes	4	yes	intuitive	intuitive	intuitive	yes	yes	yes	3
Experiment 1	Positive	Uncertain First	20	Female	Certain	5	2	4.75	5.571428571	5.166666667				yes	5	no	correct	incorrect	correct	no	no	no	0
Experiment 1	Positive	Uncertain First	21	Female	Certain	4	0	4.875	4.571428571	5.222222222				yes	4	no	intuitive	intuitive	intuitive	yes	yes	yes	3
Experiment 1	Positive	Uncertain First	22	Female	Certain	4	0	3.875	3.714285714	6				yes	4	no	intuitive	intuitive	intuitive	yes	yes	yes	3
Experiment 1	Positive	Certain First	22	Female	Uncertain	6	1	3.75	5.571428571	5.666666667				no	-6	yes	intuitive	correct	incorrect	yes	no	no	1
Experiment 1	Positive	Uncertain First	22	Female	Certain	7	1	1.75	5.857142857	5				yes	7	no	intuitive	intuitive	correct	yes	yes	no	2
Experiment 1	Positive	Certain First	22	Female	Uncertain	2	3	4.625	6	7.5				no	-2	yes	correct	correct	correct	no	no	no	0
Experiment 1	Positive	Certain First	23	Female	Certain	5	2	3.125	5.142857143	5				yes	5	yes	intuitive	correct	correct	yes	no	no	1
Experiment 1	Positive	Uncertain First	23	Female	Certain	5	0	3	5.714285714	5.722222222				yes	5	no	intuitive	incorrect	intuitive	yes	no	yes	2
Experiment 1	Positive	Uncertain First	23	Female	Uncertain	5	3	5.375	6.285714286	6.722222222				no	-5	no	correct	correct	correct	no	no	no	0
Experiment 1	Positive	Uncertain First	24	Female	Uncertain	7	0	4	4.714285714	5.055555556				no	-7	no	intuitive	incorrect	intuitive	yes	no	yes	2
Experiment 1	Positive	Certain First	24	Female	Certain	7	0	4.75	4.714285714	6.222222222				yes	7	yes	intuitive	intuitive	intuitive	yes	yes	yes	3
Experiment 1	Positive	Certain First	27	Female	Certain	4	0	4.5	4.857142857	5.222222222				yes	4	yes	intuitive	intuitive	intuitive	yes	yes	yes	3
Experiment 1	Positive	Uncertain First	31	Female	Certain	7	0	3.125	5	6.5				yes	7	no	intuitive	intuitive	intuitive	yes	yes	yes	3
Experiment 1	Positive	Uncertain First	35	Female	Uncertain	6	0	4.375	5.571428571	7				no	-6	no	intuitive	intuitive	intuitive	yes	yes	yes	3
Experiment 1	Positive	Uncertain First	35	Female	Certain	5	1	4.625	5.285714286	5.222222222				yes	5	no	intuitive	correct	intuitive	yes	no	yes	2
Experiment 2	Negative	Certain First	26	Male	Uncertain	5	0	4.5	3.714285714	5.222222222	5.7	6.8	-1.1	yes	5	no	incorrect	incorrect	incorrect	no	no	no	0
Experiment 2	Negative	Uncertain First	25	Male	Certain	6	3	4.25	4.285714286	5.055555556	3.5	6.7	-3.2	no	-6	yes	correct	correct	correct	no	no	no	0
Experiment 2	Negative	Certain First	34	Male	Uncertain	6	1	4.25	6.714285714	6.777777778	5.6	6.3	-.7	yes	6	no	intuitive	intuitive	correct	yes	yes	no	2
Experiment 2	Negative	Certain First	30	Male	Certain	5	3	5	5	5.833333333	6.8	7.8	-1	no	-5	no	correct	correct	correct	no	no	no	0
Experiment 2	Negative	Certain First	22	Male	Certain	5	0	3.625	4.571428571	5.611111111	5.3	5.2	.1	no	-5	no	intuitive	intuitive	intuitive	yes	yes	yes	3
Experiment 2	Negative	Uncertain First	26	Male	Uncertain	7	3	5.125	3.571428571	5.722222222	6.8	7.9	-1.1	yes	7	yes	correct	correct	correct	no	no	no	0
Experiment 2	Negative	Uncertain First	27	Male	Uncertain	3	3	5.5	6.285714286	5.166666667	5	6.2	-1.2	yes	3	yes	correct	correct	correct	no	no	no	0
Experiment 2	Negative	Certain First	28	Male	Certain	2	0	4.125	3.857142857	5.222222222	7.3	7	.3	no	-2	no	intuitive	incorrect	intuitive	yes	no	yes	2
Experiment 2	Negative	Uncertain First	29	Male	Uncertain	6	1	3.625	3.285714286	4.888888889	7.7	8.4	-.7	yes	6	yes	intuitive	intuitive	correct	yes	yes	no	2
Experiment 2	Negative	Certain First	21	Male	Uncertain	5	0	4.75	4	6.5	8.4	9.5	-1.1	yes	5	no	intuitive	intuitive	intuitive	yes	yes	yes	3
Experiment 2	Negative	Certain First	21	Male	Uncertain	2	3	4.875	6.857142857	4.666666667	3.7	7.9	-4.2	yes	2	no	correct	correct	correct	no	no	no	0
Experiment 2	Negative	Uncertain First	21	Male	Uncertain	5	3	4.25	6.285714286	7.222222222	6	7	-1	yes	5	yes	correct	correct	correct	no	no	no	0
Experiment 2	Negative	Uncertain First	22	Male	Uncertain	3	3	4.375	3.857142857	5.444444444	5.2	7.1	-1.9	yes	3	yes	correct	correct	correct	no	no	no	0
Experiment 2	Negative	Uncertain First	22	Male	Certain	7	2	4.125	5.285714286	5.5	5.2	7.6	-2.4	no	-7	yes	correct	intuitive	correct	no	yes	no	1
Experiment 2	Negative	Uncertain First	22	Male	Uncertain	6	1	4.25	4.571428571	7.666666667	8.7	7.9	.8	yes	6	yes	intuitive	intuitive	correct	yes	yes	no	2
Experiment 2	Negative	Uncertain First	23	Male	Uncertain	5	3	4.375	4.857142857	6.888888889	6.1	9.1	-3	yes	5	yes	correct	correct	correct	no	no	no	0
Experiment 2	Negative	Uncertain First	23	Male	Uncertain	5	2	5.375	5.142857143	6.388888889	8.8	5.5	3.3	yes	5	yes	intuitive	correct	correct	yes	no	no	1
Experiment 2	Negative	Certain First	23	Male	Uncertain	4	1	5.25	5	6.333333333	6.3	8	-1.7	yes	4	no	intuitive	intuitive	correct	yes	yes	no	2
Experiment 2	Negative	Uncertain First	24	Male	Uncertain	5	3	5.25	4.857142857	6.722222222	4.8	6.7	-1.9	yes	5	yes	correct	correct	correct	no	no	no	0
Experiment 2	Negative	Uncertain First	24	Male	Uncertain	5	3	5.125	6.285714286	6.944444444	4.4	8	-3.6	yes	5	yes	correct	correct	correct	no	no	no	0
Experiment 2	Negative	Certain First	24	Male	Uncertain	4	3	3	6.428571429	5.777777778	6.2	6.2	0	yes	4	no	correct	correct	correct	no	no	no	0
Experiment 2	Negative	Certain First	24	Male	Certain	3	3	4	5	4.388888889	6.4	6.1	.3	no	-3	no	correct	correct	correct	no	no	no	0
Experiment 2	Negative	Uncertain First	24	Male	Uncertain	5	3	5	6.428571429	7.777777778	6.1	6.6	-.5	yes	5	yes	correct	correct	correct	no	no	no	0
Experiment 2	Negative	Certain First	24	Male	Certain	7	0	4.25	4.428571429	5.833333333	7	8.6	-1.6	no	-7	no	intuitive	incorrect	intuitive	yes	no	yes	2
Experiment 2	Negative	Certain First	25	Male	Uncertain	6	3	5.875	5.857142857	6.944444444	6.2	8.5	-2.3	yes	6	no	correct	correct	correct	no	no	no	0
Experiment 2	Negative	Certain First	25	Male	Uncertain	3	2	4.125	5.285714286	6.611111111	5.8	6.8	-1	yes	3	no	intuitive	correct	correct	yes	no	no	1
Experiment 2	Negative	Certain First	25	Male	Uncertain	7	2	5.75	5.571428571	8	6.1	8	-1.9	yes	7	no	intuitive	correct	correct	yes	no	no	1
Experiment 2	Negative	Uncertain First	25	Male	Certain	6	3	4.875	6.285714286	3.666666667	3	6.8	-3.8	no	-6	yes	correct	correct	correct	no	no	no	0
Experiment 2	Negative	Uncertain First	25	Male	Uncertain	3	3	4.25	5.285714286	8.222222222	5.3	7.5	-2.2	yes	3	yes	correct	correct	correct	no	no	no	0
Experiment 2	Negative	Uncertain First	25	Male	Certain	5	2	3.875	5.714285714	4.944444444	4	5.1	-1.1	no	-5	yes	intuitive	correct	correct	yes	no	no	1
Experiment 2	Negative	Certain First	26	Male	Uncertain	5	3	5.25	5.285714286	5.277777778	2.5	7.4	-4.9	yes	5	no	correct	correct	correct	no	no	no	0
Experiment 2	Negative	Uncertain First	26	Male	Certain	6	2	5.125	6.428571429	7.388888889	3.7	7.2	-3.5	no	-6	yes	intuitive	correct	correct	yes	no	no	1
Experiment 2	Negative	Uncertain First	26	Male	Uncertain	6	0	4.75	4.857142857	4.722222222	6.9	8.3	-1.4	yes	6	yes	intuitive	intuitive	intuitive	yes	yes	yes	3
Experiment 2	Negative	Certain First	26	Male	Certain	5	3	3.25	2	2.555555556	5.9	4.6	1.3	no	-5	no	correct	correct	correct	no	no	no	0
Experiment 2	Negative	Uncertain First	27	Male	Certain	6	1	5	6.142857143	5.777777778	6.6	8.4	-1.8	no	-6	yes	intuitive	intuitive	correct	yes	yes	no	2
Experiment 2	Negative	Certain First	27	Male	Uncertain	5	3	5.75	5.142857143	7.166666667	8.8	8.9	-.1	yes	5	no	correct	correct	correct	no	no	no	0
Experiment 2	Negative	Uncertain First	27	Male	Uncertain	5	0	5.25	5.142857143	5.277777778	6.5	7.1	-.6	yes	5	yes	intuitive	incorrect	intuitive	yes	no	yes	2
Experiment 2	Negative	Certain First	27	Male	Uncertain	2	1	5.25	6.285714286	6.666666667	5.7	6.9	-1.2	yes	2	no	intuitive	intuitive	correct	yes	yes	no	2
Experiment 2	Negative	Uncertain First	27	Male	Certain	5	3	4.25	5.285714286	6.833333333	7	7.4	-.4	no	-5	yes	correct	correct	correct	no	no	no	0
Experiment 2	Negative	Certain First	27	Male	Uncertain	3	0	4.375	4.285714286	5.5	5.3	6.9	-1.6	yes	3	no	intuitive	intuitive	intuitive	yes	yes	yes	3
Experiment 2	Negative	Certain First	27	Male	Certain	5	3	4.75	5.142857143	7.333333333	3.6	6.3	-2.7	no	-5	no	correct	correct	correct	no	no	no	0
Experiment 2	Negative	Certain First	27	Male	Certain	3	3	4.5	6.857142857	6.666666667	5.9	6.2	-.3	no	-3	no	correct	correct	correct	no	no	no	0
Experiment 2	Negative	Certain First	27	Male	Certain	7	3	5	6.428571429	5.666666667	6.7	7.4	-.7	no	-7	no	correct	correct	correct	no	no	no	0
Experiment 2	Negative	Uncertain First	27	Male	Certain	7	3	5.25	6.714285714	7.888888889	5.1	5.2	-.1	no	-7	yes	correct	correct	correct	no	no	no	0
Experiment 2	Negative	Uncertain First	28	Male	Uncertain	5	3	5.125	5.285714286	6.666666667	7.9	7.1	.8	yes	5	yes	correct	correct	correct	no	no	no	0
Experiment 2	Negative	Certain First	28	Male	Certain	7	0	5.125	6.571428571	8.333333333	8	9	-1	no	-7	no	intuitive	intuitive	intuitive	yes	yes	yes	3
Experiment 2	Negative	Certain First	28	Male	Certain	6	3	4.75	5	5.555555556	6.8	8.4	-1.6	no	-6	no	correct	correct	correct	no	no	no	0
Experiment 2	Negative	Certain First	29	Male	Uncertain	5	3	4.125	6.285714286	4.888888889	5.4	9.2	-3.8	yes	5	no	correct	correct	correct	no	no	no	0
Experiment 2	Negative	Uncertain First	29	Male	Certain	5	2	4.875	5.428571429	6.222222222	6.2	7.3	-1.1	no	-5	yes	correct	incorrect	correct	no	no	no	0
Experiment 2	Negative	Certain First	29	Male	Uncertain	6	3	2.375	6.142857143	8.111111111	7.4	8.6	-1.2	yes	6	no	correct	correct	correct	no	no	no	0
Experiment 2	Negative	Certain First	29	Male	Uncertain	4	3	5.75	6.142857143	8.722222222	4.8	7.5	-2.7	yes	4	no	correct	correct	correct	no	no	no	0
Experiment 2	Negative	Uncertain First	30	Male	Uncertain	5	3	5.5	5.857142857	7.111111111	4.9	6.4	-1.5	yes	5	yes	correct	correct	correct	no	no	no	0
Experiment 2	Negative	Certain First	30	Male	Certain	6	2	5.125	5.857142857	6.333333333	5.4	8.4	-3	no	-6	no	correct	correct	incorrect	no	no	no	0
Experiment 2	Negative	Uncertain First	30	Male	Uncertain	2	3	5.5	5.571428571	6.722222222	6.8	8.1	-1.3	yes	2	yes	correct	correct	correct	no	no	no	0
Experiment 2	Negative	Uncertain First	30	Male	Uncertain	2	3	4.875	5.142857143	6.666666667	3	8.3	-5.3	yes	2	yes	correct	correct	correct	no	no	no	0
Experiment 2	Negative	Uncertain First	30	Male	Uncertain	5	1	5.5	4.142857143	1.722222222	4.8	6.5	-1.7	yes	5	yes	intuitive	intuitive	correct	yes	yes	no	2
Experiment 2	Negative	Certain First	30	Male	Certain	5	3	3.75	4.142857143	4.833333333	5.7	6.1	-.4	no	-5	no	correct	correct	correct	no	no	no	0
Experiment 2	Negative	Uncertain First	30	Male	Certain	6	0	4.375	5	5.555555556	5.2	6.7	-1.5	no	-6	yes	intuitive	incorrect	intuitive	yes	no	yes	2
Experiment 2	Negative	Certain First	30	Male	Certain	5	3	5.75	4.714285714	7.944444444	5.4	7.9	-2.5	no	-5	no	correct	correct	correct	no	no	no	0
Experiment 2	Negative	Certain First	30	Male	Certain	4	3	5.75	5.714285714	7.722222222	7.5	7.2	.3	no	-4	no	correct	correct	correct	no	no	no	0
Experiment 2	Negative	Certain First	30	Male	Certain	6	0	3.875	4.571428571	4.444444444	6.6	6.7	-.1	no	-6	no	intuitive	intuitive	intuitive	yes	yes	yes	3
Experiment 2	Negative	Certain First	31	Male	Certain	1	3	5.875	6.142857143	8.333333333	4	8.7	-4.7	no	-1	no	correct	correct	correct	no	no	no	0
Experiment 2	Negative	Uncertain First	31	Male	Certain	6	3	3	6.714285714	5.888888889	4.2	7.2	-3	no	-6	yes	correct	correct	correct	no	no	no	0
Experiment 2	Negative	Certain First	31	Male	Certain	5	3	5.5	5.428571429	6.5	5.9	7.3	-1.4	no	-5	no	correct	correct	correct	no	no	no	0
Experiment 2	Negative	Certain First	31	Male	Uncertain	6	1	4.25	5.857142857	6.055555556	6.9	7.1	-.2	yes	6	no	intuitive	intuitive	correct	yes	yes	no	2
Experiment 2	Negative	Certain First	31	Male	Uncertain	6	3	3.875	4.857142857	3.611111111	6.3	6.7	-.4	yes	6	no	correct	correct	correct	no	no	no	0
Experiment 2	Negative	Certain First	31	Male	Certain	5	2	5.875	6.285714286	7.611111111	7.3	7.7	-.4	no	-5	no	correct	intuitive	correct	no	yes	no	1
Experiment 2	Negative	Uncertain First	32	Male	Certain	5	3	4.625	5.714285714	6.444444444	1.8	5.7	-3.9	no	-5	yes	correct	correct	correct	no	no	no	0
Experiment 2	Negative	Uncertain First	32	Male	Uncertain	7	3	6	5.714285714	8.111111111	8.4	8.1	.3	yes	7	yes	correct	correct	correct	no	no	no	0
Experiment 2	Negative	Uncertain First	32	Male	Certain	6	3	4.875	5.285714286	6.611111111	6.1	7.5	-1.4	no	-6	yes	correct	correct	correct	no	no	no	0
Experiment 2	Negative	Uncertain First	32	Male	Uncertain	4	3	4.375	5	5.5	4.1	5.5	-1.4	yes	4	yes	correct	correct	correct	no	no	no	0
Experiment 2	Negative	Certain First	33	Male	Certain	5	3	5.25	6.285714286	5.888888889	4.6	8	-3.4	no	-5	no	correct	correct	correct	no	no	no	0
Experiment 2	Negative	Certain First	33	Male	Certain	2	2	5.375	5.571428571	5.722222222	5.8	8	-2.2	no	-2	no	intuitive	correct	correct	yes	no	no	1
Experiment 2	Negative	Uncertain First	33	Male	Certain	5	2	5.5	5	4.333333333	5.8	8	-2.2	no	-5	yes	correct	intuitive	correct	no	yes	no	1
Experiment 2	Negative	Uncertain First	33	Male	Uncertain	3	3	4.875	6.428571429	6.388888889	4.2	7.7	-3.5	yes	3	yes	correct	correct	correct	no	no	no	0
Experiment 2	Negative	Uncertain First	33	Male	Certain	5	3	4.625	6.428571429	4.222222222	4	6.5	-2.5	no	-5	yes	correct	correct	correct	no	no	no	0
Experiment 2	Negative	Certain First	33	Male	Certain	5	1	3.75	5.857142857	5.833333333	6.1	6.8	-.7	no	-5	no	intuitive	correct	incorrect	yes	no	no	1
Experiment 2	Negative	Uncertain First	33	Male	Certain	3	3	6	5.571428571	7.111111111	6.3	8.2	-1.9	no	-3	yes	correct	correct	correct	no	no	no	0
Experiment 2	Negative	Uncertain First	33	Male	Certain	5	3	5.25	6.285714286	4.666666667	3.5	7.6	-4.1	no	-5	yes	correct	correct	correct	no	no	no	0
Experiment 2	Negative	Uncertain First	33	Male	Certain	5	0	4.875	4.285714286	5.111111111	4.2	5.4	-1.2	no	-5	yes	intuitive	intuitive	intuitive	yes	yes	yes	3
Experiment 2	Negative	Certain First	34	Male	Uncertain	6	3	2.125	7	8	4.1	8.9	-4.8	yes	6	no	correct	correct	correct	no	no	no	0
Experiment 2	Negative	Certain First	34	Male	Certain	5	3	5.25	6.714285714	4.055555556	3.8	7.4	-3.6	no	-5	no	correct	correct	correct	no	no	no	0
Experiment 2	Negative	Uncertain First	34	Male	Uncertain	2	3	4	5.428571429	5.833333333	5.3	6.1	-.8	yes	2	yes	correct	correct	correct	no	no	no	0
Experiment 2	Negative	Uncertain First	34	Male	Uncertain	7	2	5.5	4.142857143	4.277777778	6.6	9.3	-2.7	yes	7	yes	correct	intuitive	correct	no	yes	no	1
Experiment 2	Negative	Uncertain First	35	Male	Uncertain	7	3	5	5.714285714	2.166666667	3.4	8.1	-4.7	yes	7	yes	correct	correct	correct	no	no	no	0
Experiment 2	Negative	Certain First	35	Male	Uncertain	6	3	5.125	4.571428571	7.111111111	7.2	7.5	-.3	yes	6	no	correct	correct	correct	no	no	no	0
Experiment 2	Negative	Certain First	35	Male	Uncertain	5	1	5.5	5	6.222222222	6.3	7	-.7	yes	5	no	intuitive	correct	intuitive	yes	no	yes	2
Experiment 2	Negative	Uncertain First	35	Male	Certain	5	0	5	5.714285714	6.5	7	5.8	1.2	no	-5	yes	intuitive	intuitive	intuitive	yes	yes	yes	3
Experiment 2	Negative	Certain First	35	Male	Uncertain	5	3	4.75	5.142857143	6.388888889	5.9	7.2	-1.3	yes	5	no	correct	correct	correct	no	no	no	0
Experiment 2	Negative	Uncertain First	35	Male	Uncertain	2	3	4.625	4.428571429	2.277777778	2.7	7.7	-5	yes	2	yes	correct	correct	correct	no	no	no	0
Experiment 2	Negative	Uncertain First	35	Male	Uncertain	6	2	6	5.428571429	5.888888889	7.2	8.4	-1.2	yes	6	yes	correct	intuitive	correct	no	yes	no	1
Experiment 2	Negative	Certain First	35	Male	Uncertain	5	2	4.375	5.857142857	6.611111111	6.3	5.8	.5	yes	5	no	incorrect	correct	correct	no	no	no	0
Experiment 2	Negative	Certain First	36	Male	Uncertain	5	3	5.875	6.285714286	6.777777778	7.3	8.2	-.9	yes	5	no	correct	correct	correct	no	no	no	0
Experiment 2	Negative	Certain First	38	Male	Certain	5	2	4.125	6.571428571	7.944444444	7.7	7.2	.5	no	-5	no	intuitive	correct	correct	yes	no	no	1
Experiment 2	Negative	Uncertain First	39	Male	Certain	6	3	4.875	4.142857143	5	4.4	7.1	-2.7	no	-6	yes	correct	correct	correct	no	no	no	0
Experiment 2	Negative	Certain First	40	Male	Certain	5	0	3.75	6.857142857	4.666666667	4.5	6.4	-1.9	no	-5	no	intuitive	incorrect	incorrect	yes	no	no	1
Experiment 2	Negative	Uncertain First	43	Male	Certain	6	2	5.375	6.857142857	7.388888889	4.2	7.5	-3.3	no	-6	yes	intuitive	correct	correct	yes	no	no	1
Experiment 2	Negative	Certain First	48	Male	Uncertain	5	0	4.25	5.571428571	7.722222222	8.1	6.3	1.8	yes	5	no	intuitive	incorrect	intuitive	yes	no	yes	2
Experiment 2	Negative	Certain First	60	Male	Certain	7	3	3.5	6	6.666666667	5.3	7.4	-2.1	no	-7	no	correct	correct	correct	no	no	no	0
Experiment 2	Negative	Certain First	67	Male	Certain	6	3	5.125	5.571428571	7.111111111	5.8	6.4	-.6	no	-6	no	correct	correct	correct	no	no	no	0
Experiment 2	Positive	Uncertain First	27	Male	Uncertain	7	0	4.5	5.571428571	3.666666667	6.7	6.2	.5	no	-7	no	intuitive	intuitive	intuitive	yes	yes	yes	3
Experiment 2	Positive	Uncertain First	34	Male	Certain	5	1	4	5.142857143	2.944444444	3.2	5.5	-2.3	yes	5	no	intuitive	correct	incorrect	yes	no	no	1
Experiment 2	Positive	Uncertain First	28	Male	Certain	4	3	5.125	3.857142857	5.444444444	7	8.8	-1.8	yes	4	no	correct	correct	correct	no	no	no	0
Experiment 2	Positive	Uncertain First	34	Male	Uncertain	5	3	4.25	5	5.555555556	3.9	6.1	-2.2	no	-5	no	correct	correct	correct	no	no	no	0
Experiment 2	Positive	Certain First	30	Male	Certain	5	3	5.375	4	4.5	5.5	6.4	-.9	yes	5	yes	correct	correct	correct	no	no	no	0
Experiment 2	Positive	Certain First	30	Male	Uncertain	7	3	5.75	5.571428571	6.666666667	5.1	8.9	-3.8	no	-7	yes	correct	correct	correct	no	no	no	0
Experiment 2	Positive	Uncertain First	28	Male	Certain	5	2	5.375	3	7	5.9	6.9	-1	yes	5	no	correct	incorrect	correct	no	no	no	0
Experiment 2	Positive	Certain First	23	Male	Certain	3	3	4.625	6.428571429	6.222222222	4.9	7.8	-2.9	yes	3	yes	correct	correct	correct	no	no	no	0
Experiment 2	Positive	Uncertain First	28	Male	Uncertain	5	1	4.5	5	5.555555556	4.5	7.2	-2.7	no	-5	no	intuitive	intuitive	correct	yes	yes	no	2
Experiment 2	Positive	Uncertain First	31	Male	Uncertain	3	0	3.375	4	5.222222222	5.7	5.2	.5	no	-3	no	intuitive	intuitive	intuitive	yes	yes	yes	3
Experiment 2	Positive	Uncertain First	35	Male	Certain	5	2	6	7	8.166666667	7.2	9.2	-2	yes	5	no	correct	intuitive	correct	no	yes	no	1
Experiment 2	Positive	Certain First	44	Male	Uncertain	4	2	5.625	6.571428571	7.222222222	7.1	7.9	-.8	no	-4	yes	intuitive	correct	correct	yes	no	no	1
Experiment 2	Positive	Certain First	21	Male	Certain	7	1	5.875	6.285714286	7.166666667	7.2	9.7	-2.5	yes	7	yes	intuitive	intuitive	correct	yes	yes	no	2
Experiment 2	Positive	Certain First	21	Male	Certain	7	3	3.5	6.285714286	6.777777778	5.1	7.9	-2.8	yes	7	yes	correct	correct	correct	no	no	no	0
Experiment 2	Positive	Certain First	21	Male	Certain	7	0	4.75	5	7.388888889	7.6	8.8	-1.2	yes	7	yes	intuitive	intuitive	intuitive	yes	yes	yes	3
Experiment 2	Positive	Certain First	21	Male	Certain	7	3	5.75	6.285714286	8.5	4.8	6.5	-1.7	yes	7	yes	correct	correct	correct	no	no	no	0
Experiment 2	Positive	Certain First	21	Male	Certain	6	0	3.5	4	5	6.2	6.6	-.4	yes	6	yes	intuitive	intuitive	intuitive	yes	yes	yes	3
Experiment 2	Positive	Certain First	22	Male	Certain	5	0	4.625	4.857142857	6.444444444	5.9	6.9	-1	yes	5	yes	intuitive	incorrect	incorrect	yes	no	no	1
Experiment 2	Positive	Uncertain First	22	Male	Certain	4	0	5.25	5.571428571	7.5	8.7	7.8	.9	yes	4	no	intuitive	intuitive	intuitive	yes	yes	yes	3
Experiment 2	Positive	Certain First	23	Male	Uncertain	3	1	5.125	5.714285714	5.444444444	7.3	8.4	-1.1	no	-3	yes	intuitive	correct	incorrect	yes	no	no	1
Experiment 2	Positive	Certain First	23	Male	Uncertain	7	3	5.625	5.857142857	3.888888889	5.1	8.3	-3.2	no	-7	yes	correct	correct	correct	no	no	no	0
Experiment 2	Positive	Uncertain First	23	Male	Certain	6	3	5.125	6.285714286	6.444444444	5	7.8	-2.8	yes	6	no	correct	correct	correct	no	no	no	0
Experiment 2	Positive	Uncertain First	24	Male	Uncertain	5	1	5.5	4	5.722222222	6.8	7.2	-.4	no	-5	no	intuitive	intuitive	correct	yes	yes	no	2
Experiment 2	Positive	Certain First	24	Male	Certain	6	3	4.625	5.857142857	6	5.2	6.5	-1.3	yes	6	yes	correct	correct	correct	no	no	no	0
Experiment 2	Positive	Uncertain First	24	Male	Certain	6	0	4.375	4	5.388888889	4.8	7.5	-2.7	yes	6	no	intuitive	intuitive	intuitive	yes	yes	yes	3
Experiment 2	Positive	Uncertain First	25	Male	Certain	5	3	4.75	5.285714286	4.222222222	3.6	5.3	-1.7	yes	5	no	correct	correct	correct	no	no	no	0
Experiment 2	Positive	Uncertain First	25	Male	Certain	7	3	4.25	6	3.111111111	1.7	6	-4.3	yes	7	no	correct	correct	correct	no	no	no	0
Experiment 2	Positive	Uncertain First	25	Male	Uncertain	7	2	4.625	6	8.555555556	3.6	8.4	-4.8	no	-7	no	intuitive	correct	correct	yes	no	no	1
Experiment 2	Positive	Uncertain First	26	Male	Certain	4	1	4.25	4.571428571	6.444444444	6.2	6.8	-.6	yes	4	no	intuitive	intuitive	correct	yes	yes	no	2
Experiment 2	Positive	Certain First	26	Male	Certain	5	3	4.5	5.285714286	5.722222222	5.2	6.6	-1.4	yes	5	yes	correct	correct	correct	no	no	no	0
Experiment 2	Positive	Certain First	26	Male	Uncertain	3	3	5.125	6	3.333333333	3.6	6.6	-3	no	-3	yes	correct	correct	correct	no	no	no	0
Experiment 2	Positive	Certain First	26	Male	Certain	7	0	3.375	5	3.833333333	5.7	8.4	-2.7	yes	7	yes	intuitive	intuitive	intuitive	yes	yes	yes	3
Experiment 2	Positive	Certain First	26	Male	Certain	6	2	4.5	5.142857143	8.222222222	7.9	8.3	-.4	yes	6	yes	correct	intuitive	correct	no	yes	no	1
Experiment 2	Positive	Uncertain First	27	Male	Uncertain	4	3	2.75	4.714285714	4.833333333	7.3	6.2	1.1	no	-4	no	correct	correct	correct	no	no	no	0
Experiment 2	Positive	Uncertain First	27	Male	Certain	6	3	6	6.142857143	7.888888889	7.2	7.8	-.6	yes	6	no	correct	correct	correct	no	no	no	0
Experiment 2	Positive	Certain First	27	Male	Uncertain	5	0	3.875	4.285714286	6.388888889	7.9	8.7	-.8	no	-5	yes	intuitive	intuitive	intuitive	yes	yes	yes	3
Experiment 2	Positive	Certain First	27	Male	Uncertain	5	3	4.25	5.571428571	4.888888889	3.4	6.6	-3.2	no	-5	yes	correct	correct	correct	no	no	no	0
Experiment 2	Positive	Certain First	27	Male	Certain	6	3	4.625	6.142857143	6.944444444	5.3	8.2	-2.9	yes	6	yes	correct	correct	correct	no	no	no	0
Experiment 2	Positive	Uncertain First	27	Male	Certain	6	2	6	5.571428571	3.555555556	6.5	8.4	-1.9	yes	6	no	intuitive	correct	correct	yes	no	no	1
Experiment 2	Positive	Certain First	28	Male	Certain	5	3	1.75	6.142857143	4.277777778	3.8	7.1	-3.3	yes	5	yes	correct	correct	correct	no	no	no	0
Experiment 2	Positive	Certain First	28	Male	Certain	3	3	5.375	6.285714286	6.611111111	5.9	8.1	-2.2	yes	3	yes	correct	correct	correct	no	no	no	0
Experiment 2	Positive	Uncertain First	28	Male	Certain	5	2	4.625	6.285714286	7.388888889	6.7	7.4	-.7	yes	5	no	intuitive	correct	correct	yes	no	no	1
Experiment 2	Positive	Uncertain First	28	Male	Certain	3	3	4.875	6	5.111111111	4.8	7.1	-2.3	yes	3	no	correct	correct	correct	no	no	no	0
Experiment 2	Positive	Certain First	28	Male	Certain	7	3	4.375	5.285714286	6.611111111	5.6	7	-1.4	yes	7	yes	correct	correct	correct	no	no	no	0
Experiment 2	Positive	Certain First	28	Male	Uncertain	3	3	5.125	6	7.388888889	5.1	8.2	-3.1	no	-3	yes	correct	correct	correct	no	no	no	0
Experiment 2	Positive	Certain First	28	Male	Certain	7	0	4.625	4.714285714	6.722222222	9.1	9.3	-.2	yes	7	yes	intuitive	intuitive	intuitive	yes	yes	yes	3
Experiment 2	Positive	Uncertain First	28	Male	Uncertain	7	2	4.75	6.714285714	7.222222222	4.9	7.9	-3	no	-7	no	intuitive	correct	correct	yes	no	no	1
Experiment 2	Positive	Certain First	28	Male	Certain	5	3	4.375	5.714285714	6.888888889	4.7	7.5	-2.8	yes	5	yes	correct	correct	correct	no	no	no	0
Experiment 2	Positive	Uncertain First	28	Male	Uncertain	3	3	5.125	5.142857143	5.722222222	6.6	7.4	-.8	no	-3	no	correct	correct	correct	no	no	no	0
Experiment 2	Positive	Certain First	29	Male	Certain	7	3	4.375	6.571428571	4.777777778	6.7	6.6	.1	yes	7	yes	correct	correct	correct	no	no	no	0
Experiment 2	Positive	Certain First	29	Male	Uncertain	5	3	3.875	5.428571429	4.611111111	3.7	7.2	-3.5	no	-5	yes	correct	correct	correct	no	no	no	0
Experiment 2	Positive	Uncertain First	29	Male	Uncertain	7	3	5.375	5.285714286	7.277777778	6.2	6.7	-.5	no	-7	no	correct	correct	correct	no	no	no	0
Experiment 2	Positive	Uncertain First	29	Male	Certain	5	3	5.5	6	7.722222222	4.8	8.7	-3.9	yes	5	no	correct	correct	correct	no	no	no	0
Experiment 2	Positive	Certain First	29	Male	Uncertain	5	1	4	4.142857143	4.333333333	6.1	8.2	-2.1	no	-5	yes	correct	incorrect	intuitive	no	no	yes	1
Experiment 2	Positive	Uncertain First	29	Male	Certain	4	0	4.875	6.428571429	7.833333333	4.8	7.5	-2.7	yes	4	no	intuitive	intuitive	intuitive	yes	yes	yes	3
Experiment 2	Positive	Uncertain First	29	Male	Uncertain	5	3	5.25	5.285714286	6.666666667	7.1	7.3	-.2	no	-5	no	correct	correct	correct	no	no	no	0
Experiment 2	Positive	Certain First	30	Male	Certain	5	3	5	5.571428571	5.833333333	6.9	6.6	.3	yes	5	yes	correct	correct	correct	no	no	no	0
Experiment 2	Positive	Certain First	30	Male	Certain	3	3	4.625	5.571428571	5.277777778	6.8	7.3	-.5	yes	3	yes	correct	correct	correct	no	no	no	0
Experiment 2	Positive	Uncertain First	30	Male	Uncertain	6	1	5	5	4.777777778	6.5	7.4	-.9	no	-6	no	correct	intuitive	incorrect	no	yes	no	1
Experiment 2	Positive	Certain First	31	Male	Uncertain	4	3	6	6	7.5	7	8.9	-1.9	no	-4	yes	correct	correct	correct	no	no	no	0
Experiment 2	Positive	Uncertain First	31	Male	Uncertain	6	3	5.5	5.857142857	6.777777778	3.1	8.9	-5.8	no	-6	no	correct	correct	correct	no	no	no	0
Experiment 2	Positive	Uncertain First	31	Male	Uncertain	5	2	4.75	4.428571429	6.555555556	5.6	6.6	-1	no	-5	no	intuitive	correct	correct	yes	no	no	1
Experiment 2	Positive	Certain First	31	Male	Certain	7	3	5.125	5.857142857	7.055555556	3.7	6.9	-3.2	yes	7	yes	correct	correct	correct	no	no	no	0
Experiment 2	Positive	Uncertain First	31	Male	Certain	5	2	3.375	5.857142857	6.333333333	6.7	6.6	.1	yes	5	no	intuitive	correct	correct	yes	no	no	1
Experiment 2	Positive	Uncertain First	32	Male	Certain	5	3	4.5	4.428571429	5.333333333	6.1	7.4	-1.3	yes	5	no	correct	correct	correct	no	no	no	0
Experiment 2	Positive	Certain First	32	Male	Certain	7	0	5.125	5.714285714	2.388888889	6.2	6.3	-.1	yes	7	yes	intuitive	intuitive	intuitive	yes	yes	yes	3
Experiment 2	Positive	Uncertain First	32	Male	Certain	2	1	4.5	6.428571429	6.777777778	6.8	7.6	-.8	yes	2	no	correct	intuitive	intuitive	no	yes	yes	2
Experiment 2	Positive	Certain First	32	Male	Certain	5	3	4.75	5.857142857	8	4.4	7.9	-3.5	yes	5	yes	correct	correct	correct	no	no	no	0
Experiment 2	Positive	Certain First	32	Male	Certain	6	1	5.125	5.428571429	8.444444444	7.7	8.7	-1	yes	6	yes	intuitive	intuitive	correct	yes	yes	no	2
Experiment 2	Positive	Certain First	32	Male	Certain	3	3	4.625	5.571428571	4.333333333	4.3	6.7	-2.4	yes	3	yes	correct	correct	correct	no	no	no	0
Experiment 2	Positive	Uncertain First	33	Male	Uncertain	7	2	4	4.428571429	3.388888889	7.2	7.2	0	no	-7	no	intuitive	correct	correct	yes	no	no	1
Experiment 2	Positive	Uncertain First	33	Male	Certain	6	3	5.125	6.142857143	5	5.6	6.2	-.6	yes	6	no	correct	correct	correct	no	no	no	0
Experiment 2	Positive	Uncertain First	33	Male	Certain	7	2	4.25	5	3.333333333	7.5	8.5	-1	yes	7	no	intuitive	correct	correct	yes	no	no	1
Experiment 2	Positive	Certain First	34	Male	Certain	5	3	5.875	6.571428571	7.722222222	5.8	8.8	-3	yes	5	yes	correct	correct	correct	no	no	no	0
Experiment 2	Positive	Uncertain First	34	Male	Uncertain	7	0	4.625	4.714285714	5.388888889	6.4	8	-1.6	no	-7	no	intuitive	intuitive	intuitive	yes	yes	yes	3
Experiment 2	Positive	Uncertain First	34	Male	Certain	6	3	3.875	6.142857143	2.666666667	4.4	6.5	-2.1	yes	6	no	correct	correct	correct	no	no	no	0
Experiment 2	Positive	Uncertain First	34	Male	Uncertain	2	3	5.5	4.428571429	8.277777778	7.1	9	-1.9	no	-2	no	correct	correct	correct	no	no	no	0
Experiment 2	Positive	Uncertain First	34	Male	Uncertain	6	2	5.375	4	8.111111111	5.1	7	-1.9	no	-6	no	correct	intuitive	correct	no	yes	no	1
Experiment 2	Positive	Certain First	35	Male	Uncertain	5	2	4.625	4.857142857	5.611111111	6.3	7.6	-1.3	no	-5	yes	correct	correct	incorrect	no	no	no	0
Experiment 2	Positive	Uncertain First	35	Male	Certain	6	1	3.875	3.714285714	6	6.6	7.4	-.8	yes	6	no	correct	intuitive	incorrect	no	yes	no	1
Experiment 2	Positive	Uncertain First	35	Male	Certain	6	3	5.5	5.857142857	6.555555556	5.6	7.3	-1.7	yes	6	no	correct	correct	correct	no	no	no	0
Experiment 2	Positive	Certain First	35	Male	Certain	5	1	4.75	5.857142857	4.722222222	4.5	6.4	-1.9	yes	5	yes	intuitive	correct	incorrect	yes	no	no	1
Experiment 2	Positive	Certain First	35	Male	Certain	2	3	5.5	6.714285714	7.222222222	3.9	7.8	-3.9	yes	2	yes	correct	correct	correct	no	no	no	0
Experiment 2	Positive	Uncertain First	36	Male	Uncertain	7	1	5.75	5.571428571	7.388888889	6.8	8.4	-1.6	no	-7	no	intuitive	correct	intuitive	yes	no	yes	2
Experiment 2	Positive	Certain First	36	Male	Uncertain	5	3	4.125	4.857142857	7	6.6	8.6	-2	no	-5	yes	correct	correct	correct	no	no	no	0
Experiment 2	Positive	Certain First	37	Male	Certain	7	3	5.875	6.857142857	8.333333333	5.9	7.9	-2	yes	7	yes	correct	correct	correct	no	no	no	0
Experiment 2	Positive	Uncertain First	37	Male	Uncertain	3	3	4.625	6.285714286	8.388888889	6.8	6.9	-.1	no	-3	no	correct	correct	correct	no	no	no	0
Experiment 2	Positive	Uncertain First	39	Male	Certain	6	3	5.625	5.857142857	5.444444444	4.5	6.5	-2	yes	6	no	correct	correct	correct	no	no	no	0
Experiment 2	Positive	Certain First	42	Male	Uncertain	3	3	5.625	6.285714286	6.666666667	3.9	6.5	-2.6	no	-3	yes	correct	correct	correct	no	no	no	0
Experiment 2	Positive	Certain First	47	Male	Certain	5	3	5.25	6	6.722222222	5	7.5	-2.5	yes	5	yes	correct	correct	correct	no	no	no	0
Experiment 2	Positive	Certain First	49	Male	Uncertain	3	3	5.625	6.428571429	7.388888889	7.9	6.1	1.8	no	-3	yes	correct	correct	correct	no	no	no	0
Experiment 2	Positive	Uncertain First	57	Male	Certain	6	3	4.375	6.142857143	7	5.6	7	-1.4	yes	6	no	correct	correct	correct	no	no	no	0
Experiment 2	Negative	Certain First	25	Female	Certain	5	1	5.25	4.714285714	7.222222222	6.6	8.5	-1.9	no	-5	no	intuitive	incorrect	correct	yes	no	no	1
Experiment 2	Negative	Uncertain First	20	Female	Uncertain	5	1	3.875	5.285714286	5.5	6.3	7.1	-.8	yes	5	yes	intuitive	intuitive	correct	yes	yes	no	2
Experiment 2	Negative	Certain First	20	Female	Certain	6	0	4	4	1.222222222	4.7	6.9	-2.2	no	-6	no	intuitive	intuitive	incorrect	yes	yes	no	2
Experiment 2	Negative	Certain First	22	Female	Uncertain	3	2	4.875	5.714285714	7.277777778	5.5	7.3	-1.8	yes	3	no	intuitive	correct	correct	yes	no	no	1
Experiment 2	Negative	Uncertain First	22	Female	Certain	5	0	4.75	4.571428571	3.777777778	7.6	6.6	1	no	-5	yes	intuitive	intuitive	intuitive	yes	yes	yes	3
Experiment 2	Negative	Certain First	23	Female	Uncertain	7	3	5.75	6.142857143	7.5	7.3	9.1	-1.8	yes	7	no	correct	correct	correct	no	no	no	0
Experiment 2	Negative	Uncertain First	23	Female	Uncertain	6	1	4.125	5.714285714	3.555555556	4.5	8.1	-3.6	yes	6	yes	intuitive	intuitive	correct	yes	yes	no	2
Experiment 2	Negative	Certain First	23	Female	Uncertain	4	0	3	6.142857143	2.777777778	3.7	6.9	-3.2	yes	4	no	intuitive	intuitive	incorrect	yes	yes	no	2
Experiment 2	Negative	Certain First	23	Female	Uncertain	4	3	4.875	5.571428571	5.888888889	4.4	6.8	-2.4	yes	4	no	correct	correct	correct	no	no	no	0
Experiment 2	Negative	Certain First	24	Female	Certain	2	3	5.375	4.857142857	7.388888889	7.1	6.9	.2	no	-2	no	correct	correct	correct	no	no	no	0
Experiment 2	Negative	Uncertain First	24	Female	Uncertain	5	3	5.625	6.285714286	6.888888889	6.2	6.3	-.1	yes	5	yes	correct	correct	correct	no	no	no	0
Experiment 2	Negative	Certain First	24	Female	Uncertain	5	3	4	6	7.111111111	5.5	4.4	1.1	yes	5	no	correct	correct	correct	no	no	no	0
Experiment 2	Negative	Uncertain First	24	Female	Uncertain	5	3	5.125	4.714285714	3.111111111	4.9	7.8	-2.9	yes	5	yes	correct	correct	correct	no	no	no	0
Experiment 2	Negative	Certain First	24	Female	Certain	6	2	5.125	4.428571429	4.166666667	5.6	7.8	-2.2	no	-6	no	correct	intuitive	correct	no	yes	no	1
Experiment 2	Negative	Uncertain First	25	Female	Certain	5	3	4.375	5.571428571	7.388888889	6.5	8.6	-2.1	no	-5	yes	correct	correct	correct	no	no	no	0
Experiment 2	Negative	Uncertain First	26	Female	Certain	6	3	4.75	5.285714286	5.944444444	6	6.5	-.5	no	-6	yes	correct	correct	correct	no	no	no	0
Experiment 2	Negative	Certain First	26	Female	Uncertain	6	3	5.5	5.142857143	7.222222222	4.5	7.9	-3.4	yes	6	no	correct	correct	correct	no	no	no	0
Experiment 2	Negative	Certain First	26	Female	Certain	6	1	4.625	3.571428571	8.111111111	8.2	8.5	-.3	no	-6	no	intuitive	correct	intuitive	yes	no	yes	2
Experiment 2	Negative	Uncertain First	26	Female	Uncertain	5	0	2.125	4.571428571	3.888888889	7.2	5.2	2	yes	5	yes	intuitive	intuitive	intuitive	yes	yes	yes	3
Experiment 2	Negative	Uncertain First	26	Female	Certain	6	3	4.75	4.428571429	1.944444444	5.5	7.4	-1.9	no	-6	yes	correct	correct	correct	no	no	no	0
Experiment 2	Negative	Uncertain First	27	Female	Certain	5	3	4.75	3.857142857	5.222222222	4.5	8	-3.5	no	-5	yes	correct	correct	correct	no	no	no	0
Experiment 2	Negative	Certain First	27	Female	Certain	6	2	3.75	3.857142857	3.222222222	4.2	5.9	-1.7	no	-6	no	correct	intuitive	correct	no	yes	no	1
Experiment 2	Negative	Uncertain First	27	Female	Certain	7	0	2.875	3.142857143	2.333333333	4.4	5.2	-.8	no	-7	yes	intuitive	intuitive	intuitive	yes	yes	yes	3
Experiment 2	Negative	Uncertain First	27	Female	Certain	7	1	4.875	4.714285714	2.777777778	3.4	6.4	-3	no	-7	yes	intuitive	correct	intuitive	yes	no	yes	2
Experiment 2	Negative	Certain First	27	Female	Certain	6	3	5.25	6.285714286	7.222222222	4.9	8.8	-3.9	no	-6	no	correct	correct	correct	no	no	no	0
Experiment 2	Negative	Uncertain First	28	Female	Uncertain	1	1	1.875	5.285714286	2.777777778	6.2	7.2	-1	yes	1	yes	intuitive	intuitive	correct	yes	yes	no	2
Experiment 2	Negative	Certain First	29	Female	Uncertain	7	0	2	3.142857143	5.333333333	8.8	9.1	-.3	yes	7	no	intuitive	intuitive	intuitive	yes	yes	yes	3
Experiment 2	Negative	Uncertain First	29	Female	Certain	4	3	5.875	5.285714286	6.666666667	5.8	7.9	-2.1	no	-4	yes	correct	correct	correct	no	no	no	0
Experiment 2	Negative	Uncertain First	29	Female	Certain	5	2	4	5	3	6.4	7.2	-.8	no	-5	yes	intuitive	correct	correct	yes	no	no	1
Experiment 2	Negative	Uncertain First	30	Female	Certain	6	3	5.5	5.142857143	7.611111111	9.5	8.5	1	no	-6	yes	correct	correct	correct	no	no	no	0
Experiment 2	Negative	Uncertain First	30	Female	Uncertain	6	1	4.25	4.142857143	5.555555556	6.8	8	-1.2	yes	6	yes	intuitive	intuitive	correct	yes	yes	no	2
Experiment 2	Negative	Uncertain First	30	Female	Uncertain	4	0	4.125	3.142857143	4.277777778	5.3	6.7	-1.4	yes	4	yes	intuitive	intuitive	intuitive	yes	yes	yes	3
Experiment 2	Negative	Certain First	30	Female	Certain	6	3	4.125	4.714285714	6.611111111	7.7	6.4	1.3	no	-6	no	correct	correct	correct	no	no	no	0
Experiment 2	Negative	Certain First	30	Female	Certain	5	2	3.5	2	1.888888889	4.5	4.7	-.2	no	-5	no	intuitive	correct	correct	yes	no	no	1
Experiment 2	Negative	Certain First	31	Female	Certain	5	3	5	5.857142857	6.888888889	6.1	7.9	-1.8	no	-5	no	correct	correct	correct	no	no	no	0
Experiment 2	Negative	Certain First	31	Female	Certain	5	1	5	6.714285714	2.277777778	7.8	8.4	-.6	no	-5	no	intuitive	correct	intuitive	yes	no	yes	2
Experiment 2	Negative	Certain First	32	Female	Uncertain	5	0	4.75	6	4.888888889	5.6	7.2	-1.6	yes	5	no	intuitive	incorrect	incorrect	yes	no	no	1
Experiment 2	Negative	Certain First	32	Female	Certain	5	3	4.875	5.142857143	5.666666667	4.4	7.4	-3	no	-5	no	correct	correct	correct	no	no	no	0
Experiment 2	Negative	Uncertain First	32	Female	Uncertain	4	3	5.625	6	8.777777778	7.7	8.9	-1.2	yes	4	yes	correct	correct	correct	no	no	no	0
Experiment 2	Negative	Certain First	32	Female	Certain	5	3	1.5	4.285714286	8.055555556	6.9	9.4	-2.5	no	-5	no	correct	correct	correct	no	no	no	0
Experiment 2	Negative	Uncertain First	32	Female	Uncertain	6	3	4.625	6.571428571	8.111111111	7.3	8	-.7	yes	6	yes	correct	correct	correct	no	no	no	0
Experiment 2	Negative	Certain First	33	Female	Certain	6	1	3.75	4.571428571	3.888888889	3.1	6.9	-3.8	no	-6	no	intuitive	incorrect	correct	yes	no	no	1
Experiment 2	Negative	Certain First	33	Female	Certain	6	3	5.75	5.857142857	6.722222222	6.5	8.9	-2.4	no	-6	no	correct	correct	correct	no	no	no	0
Experiment 2	Negative	Uncertain First	34	Female	Certain	5	3	4.75	5	4.611111111	5.4	7	-1.6	no	-5	yes	correct	correct	correct	no	no	no	0
Experiment 2	Negative	Certain First	34	Female	Uncertain	5	3	5.625	6.714285714	8.666666667	6.7	7.4	-.7	yes	5	no	correct	correct	correct	no	no	no	0
Experiment 2	Negative	Uncertain First	34	Female	Uncertain	4	3	4.5	4.428571429	6.555555556	3.8	7.4	-3.6	yes	4	yes	correct	correct	correct	no	no	no	0
Experiment 2	Negative	Uncertain First	34	Female	Certain	5	0	1.75	5.285714286	7.444444444	4.6	6.8	-2.2	no	-5	yes	intuitive	incorrect	intuitive	yes	no	yes	2
Experiment 2	Negative	Uncertain First	34	Female	Uncertain	4	3	4.375	4.285714286	5.277777778	8.4	7.3	1.1	yes	4	yes	correct	correct	correct	no	no	no	0
Experiment 2	Negative	Certain First	34	Female	Certain	6	2	4.75	3.857142857	4.611111111	7.6	6.6	1	no	-6	no	intuitive	correct	correct	yes	no	no	1
Experiment 2	Negative	Uncertain First	35	Female	Uncertain	5	0	4.5	5.285714286	6.666666667	5.9	7.5	-1.6	yes	5	yes	intuitive	intuitive	intuitive	yes	yes	yes	3
Experiment 2	Negative	Certain First	35	Female	Uncertain	5	2	5.75	7	2.777777778	6.2	8.2	-2	yes	5	no	intuitive	correct	correct	yes	no	no	1
Experiment 2	Negative	Certain First	35	Female	Uncertain	6	3	3.625	3.714285714	6.333333333	5.6	6.3	-.7	yes	6	no	correct	correct	correct	no	no	no	0
Experiment 2	Negative	Uncertain First	35	Female	Uncertain	4	2	4.125	4.714285714	6.666666667	8.8	6.8	2	yes	4	yes	intuitive	correct	correct	yes	no	no	1
Experiment 2	Negative	Uncertain First	36	Female	Uncertain	5	3	4	6.714285714	7.166666667	6.2	7.1	-.9	yes	5	yes	correct	correct	correct	no	no	no	0
Experiment 2	Negative	Uncertain First	38	Female	Uncertain	5	3	5.625	5.428571429	6.388888889	6.7	8.7	-2	yes	5	yes	correct	correct	correct	no	no	no	0
Experiment 2	Negative	Uncertain First	38	Female	Uncertain	4	3	3.5	4.857142857	5.111111111	8.5	8.4	.1	yes	4	yes	correct	correct	correct	no	no	no	0
Experiment 2	Negative	Uncertain First	41	Female	Uncertain	4	0	4	5.142857143	7.5	7.8	6.6	1.2	yes	4	yes	intuitive	intuitive	intuitive	yes	yes	yes	3
Experiment 2	Negative	Uncertain First	44	Female	Certain	5	1	5.875	5.571428571	8.277777778	6.8	9	-2.2	no	-5	yes	intuitive	intuitive	correct	yes	yes	no	2
Experiment 2	Negative	Certain First	57	Female	Uncertain	5	3	4.625	5.857142857	6.833333333	5.9	8	-2.1	yes	5	no	correct	correct	correct	no	no	no	0
Experiment 2	Positive	Certain First	37	Female	Uncertain	4	1	3.875	4.857142857	4.555555556	5.6	7.4	-1.8	no	-4	yes	correct	intuitive	intuitive	no	yes	yes	2
Experiment 2	Positive	Uncertain First	20	Female	Uncertain	3	0	4.5	5.142857143	2.333333333	3.2	7.9	-4.7	no	-3	no	intuitive	intuitive	intuitive	yes	yes	yes	3
Experiment 2	Positive	Uncertain First	20	Female	Certain	6	1	5.5	5.571428571	7.833333333	7.9	7.7	.2	yes	6	no	intuitive	intuitive	correct	yes	yes	no	2
Experiment 2	Positive	Uncertain First	21	Female	Certain	2	3	5.25	6.571428571	7.5	4.8	5.6	-.8	yes	2	no	correct	correct	correct	no	no	no	0
Experiment 2	Positive	Uncertain First	22	Female	Certain	7	2	4.75	4.142857143	6.611111111	7.3	6.9	.4	yes	7	no	intuitive	correct	correct	yes	no	no	1
Experiment 2	Positive	Certain First	23	Female	Certain	7	0	3	4.428571429	5.333333333	3.7	7.3	-3.6	yes	7	yes	intuitive	intuitive	intuitive	yes	yes	yes	3
Experiment 2	Positive	Certain First	24	Female	Uncertain	5	3	5	6.857142857	7.833333333	3.5	6.8	-3.3	no	-5	yes	correct	correct	correct	no	no	no	0
Experiment 2	Positive	Uncertain First	24	Female	Certain	7	3	3.75	5.857142857	4.444444444	7.6	7.7	-.1	yes	7	no	correct	correct	correct	no	no	no	0
Experiment 2	Positive	Uncertain First	24	Female	Certain	5	2	3.5	4.571428571	6.5	5.6	7.1	-1.5	yes	5	no	intuitive	correct	correct	yes	no	no	1
Experiment 2	Positive	Uncertain First	24	Female	Certain	5	3	3.75	5.285714286	6.888888889	5.7	7.1	-1.4	yes	5	no	correct	correct	correct	no	no	no	0
Experiment 2	Positive	Certain First	24	Female	Uncertain	4	2	2.625	5.571428571	5	3	8.3	-5.3	no	-4	yes	intuitive	correct	correct	yes	no	no	1
Experiment 2	Positive	Uncertain First	25	Female	Certain	7	0	3.125	4.285714286	5.444444444	4.5	5.6	-1.1	yes	7	no	intuitive	intuitive	intuitive	yes	yes	yes	3
Experiment 2	Positive	Certain First	25	Female	Certain	6	0	4.375	5.714285714	5.888888889	8.2	6.3	1.9	yes	6	yes	intuitive	incorrect	incorrect	yes	no	no	1
Experiment 2	Positive	Certain First	26	Female	Uncertain	4	3	6	6.428571429	8.777777778	5.7	9.3	-3.6	no	-4	yes	correct	correct	correct	no	no	no	0
Experiment 2	Positive	Certain First	26	Female	Certain	5	2	4.25	5.428571429	6.388888889	6.2	7.1	-.9	yes	5	yes	correct	correct	incorrect	no	no	no	0
Experiment 2	Positive	Certain First	27	Female	Certain	7	2	5.25	6.857142857	7.388888889	6.1	7.8	-1.7	yes	7	yes	intuitive	correct	correct	yes	no	no	1
Experiment 2	Positive	Uncertain First	27	Female	Certain	7	0	5.25	4.428571429	7.166666667	7.4	7.4	0	yes	7	no	intuitive	intuitive	intuitive	yes	yes	yes	3
Experiment 2	Positive	Uncertain First	27	Female	Certain	6	2	3.875	5.142857143	6.388888889	3.9	7.2	-3.3	yes	6	no	intuitive	correct	correct	yes	no	no	1
Experiment 2	Positive	Uncertain First	28	Female	Certain	6	3	4.375	6	7.055555556	7.4	8.3	-.9	yes	6	no	correct	correct	correct	no	no	no	0
Experiment 2	Positive	Certain First	28	Female	Uncertain	6	3	5	5.857142857	3.722222222	5.7	8.9	-3.2	no	-6	yes	correct	correct	correct	no	no	no	0
Experiment 2	Positive	Uncertain First	28	Female	Certain	5	3	4	6.142857143	6.611111111	7.2	7.2	0	yes	5	no	correct	correct	correct	no	no	no	0
Experiment 2	Positive	Certain First	29	Female	Certain	5	0	3.75	4.857142857	5.777777778	4.9	6.1	-1.2	yes	5	yes	intuitive	intuitive	intuitive	yes	yes	yes	3
Experiment 2	Positive	Uncertain First	29	Female	Certain	5	3	4.375	4.142857143	3.222222222	3.6	5.1	-1.5	yes	5	no	correct	correct	correct	no	no	no	0
Experiment 2	Positive	Certain First	29	Female	Uncertain	5	3	6	6.857142857	8.388888889	7.1	6.1	1	no	-5	yes	correct	correct	correct	no	no	no	0
Experiment 2	Positive	Certain First	29	Female	Certain	7	3	5.875	4.857142857	7.5	5	6.9	-1.9	yes	7	yes	correct	correct	correct	no	no	no	0
Experiment 2	Positive	Certain First	29	Female	Certain	3	3	4.625	6.714285714	7.5	6.7	7.5	-.8	yes	3	yes	correct	correct	correct	no	no	no	0
Experiment 2	Positive	Certain First	29	Female	Certain	2	0	2.5	2.285714286	4.888888889	9.2	8.8	.4	yes	2	yes	intuitive	intuitive	intuitive	yes	yes	yes	3
Experiment 2	Positive	Certain First	29	Female	Uncertain	5	2	5.875	6.142857143	6.833333333	7.7	7.3	.4	no	-5	yes	correct	correct	intuitive	no	no	yes	1
Experiment 2	Positive	Certain First	29	Female	Uncertain	3	1	5.5	5.142857143	6	6.4	7.4	-1	no	-3	yes	intuitive	intuitive	correct	yes	yes	no	2
Experiment 2	Positive	Certain First	30	Female	Uncertain	4	3	5.5	6.142857143	6.777777778	6.4	7.6	-1.2	no	-4	yes	correct	correct	correct	no	no	no	0
Experiment 2	Positive	Uncertain First	30	Female	Certain	5	3	3.375	6	6.333333333	6.2	6.1	.1	yes	5	no	correct	correct	correct	no	no	no	0
Experiment 2	Positive	Uncertain First	30	Female	Certain	5	0	4.875	4.428571429	6.111111111	6	7	-1	yes	5	no	intuitive	intuitive	intuitive	yes	yes	yes	3
Experiment 2	Positive	Uncertain First	31	Female	Uncertain	7	3	4	2.857142857	6.833333333	6.8	8.1	-1.3	no	-7	no	correct	correct	correct	no	no	no	0
Experiment 2	Positive	Uncertain First	31	Female	Uncertain	4	1	5.5	4.857142857	4.388888889	4.1	8.4	-4.3	no	-4	no	intuitive	correct	intuitive	yes	no	yes	2
Experiment 2	Positive	Certain First	31	Female	Certain	7	0	6	5.428571429	7.611111111	8.7	10	-1.3	yes	7	yes	intuitive	intuitive	intuitive	yes	yes	yes	3
Experiment 2	Positive	Certain First	31	Female	Certain	5	1	5	6.571428571	8.222222222	7.5	9	-1.5	yes	5	yes	intuitive	intuitive	correct	yes	yes	no	2
Experiment 2	Positive	Uncertain First	32	Female	Certain	7	3	4	5.428571429	3	5.5	7.5	-2	yes	7	no	correct	correct	correct	no	no	no	0
Experiment 2	Positive	Uncertain First	32	Female	Uncertain	6	3	4.875	4.714285714	1.444444444	5.8	6.1	-.3	no	-6	no	correct	correct	correct	no	no	no	0
Experiment 2	Positive	Uncertain First	32	Female	Certain	6	3	5.25	6.285714286	6.388888889	5.5	7.1	-1.6	yes	6	no	correct	correct	correct	no	no	no	0
Experiment 2	Positive	Uncertain First	32	Female	Certain	7	2	4.75	5.142857143	6.555555556	7.5	8.4	-.9	yes	7	no	correct	correct	intuitive	no	no	yes	1
Experiment 2	Positive	Uncertain First	33	Female	Certain	4	3	5.25	5.714285714	4.611111111	5.8	8.2	-2.4	yes	4	no	correct	correct	correct	no	no	no	0
Experiment 2	Positive	Certain First	33	Female	Certain	7	3	5.375	5.857142857	9	7	9.1	-2.1	yes	7	yes	correct	correct	correct	no	no	no	0
Experiment 2	Positive	Uncertain First	33	Female	Certain	5	2	4.875	5.857142857	7.388888889	6.3	7.5	-1.2	yes	5	no	correct	correct	intuitive	no	no	yes	1
Experiment 2	Positive	Certain First	33	Female	Uncertain	4	2	1.875	6.714285714	3.222222222	4.6	7.5	-2.9	no	-4	yes	intuitive	correct	correct	yes	no	no	1
Experiment 2	Positive	Uncertain First	33	Female	Certain	5	0	4.625	4.857142857	6.833333333	7.4	8.2	-.8	yes	5	no	intuitive	intuitive	intuitive	yes	yes	yes	3
Experiment 2	Positive	Uncertain First	33	Female	Uncertain	3	3	3.75	5.142857143	7.111111111	6.2	6.3	-.1	no	-3	no	correct	correct	correct	no	no	no	0
Experiment 2	Positive	Certain First	34	Female	Uncertain	3	3	5.375	5.285714286	7.277777778	4.5	6.8	-2.3	no	-3	yes	correct	correct	correct	no	no	no	0
Experiment 2	Positive	Certain First	34	Female	Certain	7	1	3.75	5.285714286	6.333333333	6.2	6	.2	yes	7	yes	intuitive	correct	intuitive	yes	no	yes	2
Experiment 2	Positive	Uncertain First	34	Female	Uncertain	5	0	5	4.428571429	5.944444444	4.1	7.7	-3.6	no	-5	no	intuitive	intuitive	intuitive	yes	yes	yes	3
Experiment 2	Positive	Uncertain First	34	Female	Certain	5	2	4.125	5.571428571	6.166666667	9.1	6.9	2.2	yes	5	no	incorrect	correct	correct	no	no	no	0
Experiment 2	Positive	Certain First	35	Female	Uncertain	4	0	2.875	4.857142857	2.722222222	4	6.9	-2.9	no	-4	yes	intuitive	intuitive	intuitive	yes	yes	yes	3
Experiment 2	Positive	Certain First	35	Female	Certain	7	0	3	4.142857143	5.722222222	7.8	7	.8	yes	7	yes	intuitive	incorrect	incorrect	yes	no	no	1
Experiment 2	Positive	Uncertain First	35	Female	Certain	7	1	3.875	6.428571429	7.222222222	6.9	7	-.1	yes	7	no	intuitive	correct	intuitive	yes	no	yes	2
Experiment 2	Positive	Certain First	35	Female	Certain	5	1	4	5	5.222222222	5.5	7.4	-1.9	yes	5	yes	intuitive	correct	intuitive	yes	no	yes	2
Experiment 2	Positive	Certain First	35	Female	Certain	5	3	5.375	4.714285714	5.611111111	7.2	8	-.8	yes	5	yes	correct	correct	correct	no	no	no	0
Experiment 2	Positive	Uncertain First	35	Female	Certain	4	0	2.5	5	4.666666667	4.9	7	-2.1	yes	4	no	intuitive	incorrect	intuitive	yes	no	yes	2
Experiment 2	Positive	Certain First	35	Female	Certain	7	3	5.25	6.285714286	7.333333333	6.4	7.8	-1.4	yes	7	yes	correct	correct	correct	no	no	no	0
Experiment 2	Positive	Certain First	37	Female	Certain	6	3	5.375	6.142857143	6.888888889	6.6	7.7	-1.1	yes	6	yes	correct	correct	correct	no	no	no	0
Experiment 2	Positive	Uncertain First	38	Female	Certain	7	0	4.875	5.714285714	7.388888889	6.3	7.1	-.8	yes	7	no	intuitive	intuitive	intuitive	yes	yes	yes	3
Experiment 2	Positive	Uncertain First	43	Female	Uncertain	5	3	5.75	6.285714286	7.722222222	4.4	7	-2.6	no	-5	no	correct	correct	correct	no	no	no	0
Experiment 2	Positive	Certain First	44	Female	Certain	5	3	5.625	6.285714286	2.944444444	4.2	9	-4.8	yes	5	yes	correct	correct	correct	no	no	no	0
Experiment 2	Positive	Certain First	48	Female	Certain	5	3	5	6.285714286	8.166666667	8.4	8	.4	yes	5	yes	correct	correct	correct	no	no	no	0
Experiment 2	Positive	Certain First	49	Female	Certain	5	2	4.5	5	6.611111111	6	7.8	-1.8	yes	5	yes	correct	incorrect	correct	no	no	no	0
Experiment 2	Positive	Certain First	55	Female	Certain	3	3	4.25	5.428571429	5.833333333	5.2	6	-.8	yes	3	yes	correct	correct	correct	no	no	no	0
Experiment 2	Positive	Uncertain First	57	Female	Uncertain	2	1	5.625	5.428571429	3.722222222	6.2	6	.2	no	-2	no	correct	intuitive	intuitive	no	yes	yes	2
